# Supplementary material for: Deciphering the Genomic Characterization of the GGP Gene Family and Expression Verification of CmGGP1 Modulating Ascorbic Acid Biosynthesis in Melon Plants
Source: Antioxidants (Basel). 2024 Mar 26;13(4):397. doi: 10.3390/antiox13040397 (PMC11047344; doi:10.3390/antiox13040397)
Supplement: Supplementary file 1 [file antioxidants-13-00397-s001.zip]

Archive with 20 entries (17 files):
- Supplementary Material/
- Supplementary Material/.DS_Store
- __MACOSX/
- __MACOSX/Supplementary Material/
- __MACOSX/Supplementary Material/._.DS_Store
- Supplementary Material/Supplementary Table S1.xlsx
- __MACOSX/Supplementary Material/._Supplementary Table S1.xlsx
- Supplementary Material/Supplementary Figure S1.docx
- __MACOSX/Supplementary Material/._Supplementary Figure S1.docx
- Supplementary Material/Supplementary Figure S2.docx
- __MACOSX/Supplementary Material/._Supplementary Figure S2.docx
- Supplementary Material/Supplementary Table S4.xlsx
- __MACOSX/Supplementary Material/._Supplementary Table S4.xlsx
- Supplementary Material/Supplementary Figure S3.docx
- __MACOSX/Supplementary Material/._Supplementary Figure S3.docx
- Supplementary Material/Supplementary Table S2.xlsx
- __MACOSX/Supplementary Material/._Supplementary Table S2.xlsx
- Supplementary Material/Supplementary Table S3.xlsx
- __MACOSX/Supplementary Material/._Supplementary Table S3.xlsx
- __MACOSX/._Supplementary Material
