# Supplementary material for: Deciphering the Genomic Characterization of the GGP Gene Family and Expression Verification of CmGGP1 Modulating Ascorbic Acid Biosynthesis in Melon Plants
Source: Antioxidants (Basel). 2024 Mar 26;13(4):397. doi: 10.3390/antiox13040397 (PMC11047344; doi:10.3390/antiox13040397)
Supplement: Supplementary file 1 [file antioxidants-13-00397-s001.zip › Supplementary Material/Supplementary Table S1.xlsx]

## Sheet: Supplementary Table S1
Supplementary Table S1. Detailed information of four types of melon germplasm used in this study.
Number	Symbol	Variety name	Run	Origin	Germplasm Type	Source maintained
1	1228wd	PI 614410	SRR8925099	India, Rajasthan	Wild-type (WT)	National Mid-Term Genebank for Watermelon and Melon, China
2	1190wd	PI 614174	SRR8925094	India, Rajasthan	Wild-type (WT)	National Mid-Term Genebank for Watermelon and Melon, China
3	1231wd	PI 614414	SRR8925096	India, Rajasthan	Wild-type (WT)	National Mid-Term Genebank for Watermelon and Melon, China
4	m4-135	Cinderella melon	SRR8925179	Russia	Landrace-type (LDR)	Laboratory of Molecular Genetics and Breeding in Watermelon and Melon
5	m4-83	PI 179914	SRR8925244	India	Landrace-type (LDR)	Laboratory of Molecular Genetics and Breeding in Watermelon and Melon
6	x016	Shu Shu melon	SRR8925068	China, Shanxi Province	Landrace-type (LDR)	National Mid-Term Genebank for Watermelon and Melon, China
7	m4-118	PMR45	SRR8924991	America	Improved-type (IMP)	Laboratory of Molecular Genetics and Breeding in Watermelon and Melon
8	m4-2	16H	SRR8925009	America	Improved-type (IMP)	Laboratory of Molecular Genetics and Breeding in Watermelon and Melon
9	x077	Xin Yin No.2	SRR8925130	Russia	Not defined (ND)	National Mid-Term Genebank for Watermelon and Melon, China
