# Supplementary material for: Deciphering the Genomic Characterization of the GGP Gene Family and Expression Verification of CmGGP1 Modulating Ascorbic Acid Biosynthesis in Melon Plants
Source: Antioxidants (Basel). 2024 Mar 26;13(4):397. doi: 10.3390/antiox13040397 (PMC11047344; doi:10.3390/antiox13040397)
Supplement: Supplementary file 1 [file antioxidants-13-00397-s001.zip › Supplementary Material/Supplementary Table S4.xlsx]

## Sheet: Sheet1
Table S4. CmGGP1 gene mutation difference in detected SNP loci among four types of melon germplasm resources based on whole genome resequencing.
Melon Variety name	Run	12226363-SNP	12225098-SNP	12224919-SNP	12224705-SNP	12224652-SNP
PI 614174	SRR8925094	A	C	C	C	C
PI 614410	SRR8925099	A	C	C	C	C
PI 614414	SRR8925096	A	C	C	C	C
Shu Shu melon	SRR8925068	A	C	C	C	C
PI 179914	SRR8925244	A	C	C	C	C
Cinderella melon	SRR8925179	A	T	C	C	C
PMR45	SRR8924991	G	T	T	T	A
16H	SRR8925009	G	T	T	T	A
Xin Yin No.2	SRR8925130	G	T	T	T	A
