# Supplementary material for: Deciphering the Genomic Characterization of the GGP Gene Family and Expression Verification of CmGGP1 Modulating Ascorbic Acid Biosynthesis in Melon Plants
Source: Antioxidants (Basel). 2024 Mar 26;13(4):397. doi: 10.3390/antiox13040397 (PMC11047344; doi:10.3390/antiox13040397)
Supplement: Supplementary file 1 [file antioxidants-13-00397-s001.zip › Supplementary Material/Supplementary Table S2.xlsx]

## Sheet: Supplementary Table S2
Supplementary Table S2. The information of all genes primers used in this study.
Gene_name	Gene_ID	Forward Primer Sequence	Reverse Primer Sequence
Actin7	XM_008449644.2	TGCCCAGAAGTTCTATTCCAGC	CATAGTTGAACCACCACTGAGGAC
MELO3C013136.2	XP_008447718.1	ATCCTGTTCGAGGGCTCATC	GAAAGATCCGTTGCCCACAA
MELO3C025552.2	XP_008463619.1	AGATCAGTCCGGATGAGTGG	TCGATCCTTCCACATGCTAC
MELO3C023324.2	XP_008460972.1	ATGCTCATGACCTTGATCGC	AGTACTTCCGAATGACATCCC
MELO3C018576.2	XP_008455923.1	CGAGACGATTCCTGCACTTC	ATGGTTCCAGGTGGTACTCG
MELO3C007440.2	XP_008440075.1	GTGATGTTGCGTGTGGAAGA	ACTAATCCTCCAGCTTCCGT
