# Supplementary material for: Deciphering the Genomic Characterization of the GGP Gene Family and Expression Verification of CmGGP1 Modulating Ascorbic Acid Biosynthesis in Melon Plants
Source: Antioxidants (Basel). 2024 Mar 26;13(4):397. doi: 10.3390/antiox13040397 (PMC11047344; doi:10.3390/antiox13040397)
Supplement: Supplementary file 1 [file antioxidants-13-00397-s001.zip › Supplementary Material/Supplementary Table S3.xlsx]

## Sheet: Supplementary Table S3
Supplementary Table S3. Analysis of the CmGGP1 protein interaction network
String_interactions
#node1	node2	node1_string_internal_id	node2_string_internal_id	node1_external_id	node2_external_id	neighborhood_on_chromosome	gene_fusion	phylogenetic_cooccurrence	homology	coexpression	experimentally_determined_interaction	database_annotated	automated_textmining	combined_score
XP_008455923.1	XP_008447718.1	529789	524484	3656.XP_008455923.1	3656.XP_008447718.1	0	0	0	0	0	0	0.9	0.853	0.984
XP_008457599.1	XP_008455112.1	530902	529229	3656.XP_008457599.1	3656.XP_008455112.1	0	0	0	0	0	0	0	0.977	0.977
XP_008455923.1	XP_008455112.1	529789	529229	3656.XP_008455923.1	3656.XP_008455112.1	0	0	0	0	0.048	0	0	0.976	0.976
XP_008457599.1	XP_008455923.1	530902	529789	3656.XP_008457599.1	3656.XP_008455923.1	0	0	0	0	0.046	0	0	0.975	0.975
XP_008455923.1	XP_008441398.1	529789	520339	3656.XP_008455923.1	3656.XP_008441398.1	0.061	0	0	0	0.126	0	0.9	0.728	0.974
XP_008463619.1	XP_008447718.1	534843	524484	3656.XP_008463619.1	3656.XP_008447718.1	0	0	0	0	0	0	0.9	0.719	0.97
XP_008447718.1	XP_008440075.1	524484	519517	3656.XP_008447718.1	3656.XP_008440075.1	0	0	0	0	0	0	0.9	0.719	0.97
XP_008460972.1	XP_008447718.1	533073	524484	3656.XP_008460972.1	3656.XP_008447718.1	0	0	0	0	0	0	0.9	0.686	0.967
XP_008460972.1	XP_008455112.1	533073	529229	3656.XP_008460972.1	3656.XP_008455112.1	0	0	0	0	0	0	0	0.947	0.947
XP_008460972.1	XP_008457599.1	533073	530902	3656.XP_008460972.1	3656.XP_008457599.1	0	0	0	0	0	0	0	0.931	0.931
XP_008460972.1	XP_008455923.1	533073	529789	3656.XP_008460972.1	3656.XP_008455923.1	0	0	0	0	0	0	0	0.856	0.856
XP_008460972.1	XP_008440075.1	533073	519517	3656.XP_008460972.1	3656.XP_008440075.1	0	0	0.344	0.674	0	0	0.8	0.577	0.853
XP_008457599.1	XP_008447718.1	530902	524484	3656.XP_008457599.1	3656.XP_008447718.1	0	0	0	0	0	0	0	0.853	0.853
XP_008463619.1	XP_008460972.1	534843	533073	3656.XP_008463619.1	3656.XP_008460972.1	0	0	0.335	0.687	0	0	0.8	0.577	0.85
XP_008455112.1	XP_008440075.1	529229	519517	3656.XP_008455112.1	3656.XP_008440075.1	0	0	0	0	0	0	0	0.85	0.85
XP_008463619.1	XP_008455112.1	534843	529229	3656.XP_008463619.1	3656.XP_008455112.1	0	0	0	0	0	0	0	0.85	0.85
XP_008463619.1	XP_008457599.1	534843	530902	3656.XP_008463619.1	3656.XP_008457599.1	0	0	0	0	0	0	0	0.849	0.849
XP_008457599.1	XP_008440075.1	530902	519517	3656.XP_008457599.1	3656.XP_008440075.1	0	0	0	0	0	0	0	0.849	0.849
XP_008455923.1	XP_008440075.1	529789	519517	3656.XP_008455923.1	3656.XP_008440075.1	0	0	0	0	0	0	0	0.847	0.847
XP_008463619.1	XP_008455923.1	534843	529789	3656.XP_008463619.1	3656.XP_008455923.1	0	0	0	0	0	0	0	0.847	0.847
XP_008447718.1	XP_008441398.1	524484	520339	3656.XP_008447718.1	3656.XP_008441398.1	0	0	0	0	0	0	0	0.824	0.824
XP_008455112.1	XP_008447718.1	529229	524484	3656.XP_008455112.1	3656.XP_008447718.1	0	0	0	0	0	0	0	0.811	0.811
XP_008463619.1	XP_008440075.1	534843	519517	3656.XP_008463619.1	3656.XP_008440075.1	0	0	0.449	0.978	0	0	0.8	0	0.801
XP_008457599.1	XP_008441398.1	530902	520339	3656.XP_008457599.1	3656.XP_008441398.1	0	0	0	0	0.045	0	0	0.769	0.769
XP_008455112.1	XP_008441398.1	529229	520339	3656.XP_008455112.1	3656.XP_008441398.1	0	0	0	0	0	0	0	0.735	0.735
XP_008455923.1	XP_008444947.1	529789	522684	3656.XP_008455923.1	3656.XP_008444947.1	0.065	0	0	0	0	0	0	0.715	0.722
XP_008447718.1	XP_008444947.1	524484	522684	3656.XP_008447718.1	3656.XP_008444947.1	0	0	0	0	0	0	0	0.72	0.72
XP_008441398.1	XP_008440075.1	520339	519517	3656.XP_008441398.1	3656.XP_008440075.1	0.061	0	0	0	0	0	0	0.71	0.716
XP_008463619.1	XP_008441398.1	534843	520339	3656.XP_008463619.1	3656.XP_008441398.1	0.061	0	0	0	0	0	0	0.71	0.716
XP_008451819.1	XP_008447718.1	527059	524484	3656.XP_008451819.1	3656.XP_008447718.1	0	0	0	0	0	0	0	0.708	0.708
XP_008447718.1	XP_008443237.1	524484	521536	3656.XP_008447718.1	3656.XP_008443237.1	0	0	0	0	0	0	0	0.703	0.703
XP_008444947.1	XP_008441398.1	522684	520339	3656.XP_008444947.1	3656.XP_008441398.1	0.15	0	0	0	0.084	0	0	0.615	0.674
XP_008455112.1	XP_008443237.1	529229	521536	3656.XP_008455112.1	3656.XP_008443237.1	0	0	0	0	0.046	0.045	0	0.618	0.621
XP_008457599.1	XP_008443237.1	530902	521536	3656.XP_008457599.1	3656.XP_008443237.1	0	0	0	0	0	0	0	0.612	0.612
XP_008455923.1	XP_008443237.1	529789	521536	3656.XP_008455923.1	3656.XP_008443237.1	0	0	0	0	0	0.046	0	0.607	0.609
XP_008460972.1	XP_008441398.1	533073	520339	3656.XP_008460972.1	3656.XP_008441398.1	0.061	0	0	0	0	0	0	0.589	0.597
XP_008457599.1	XP_008444947.1	530902	522684	3656.XP_008457599.1	3656.XP_008444947.1	0	0	0	0	0.056	0	0	0.57	0.576
XP_008443237.1	XP_008441398.1	521536	520339	3656.XP_008443237.1	3656.XP_008441398.1	0	0	0	0	0	0.045	0	0.551	0.552
XP_008463619.1	XP_008443237.1	534843	521536	3656.XP_008463619.1	3656.XP_008443237.1	0.061	0	0	0	0	0.044	0	0.474	0.486
XP_008443237.1	XP_008440075.1	521536	519517	3656.XP_008443237.1	3656.XP_008440075.1	0.061	0	0	0	0	0.044	0	0.474	0.486
XP_008455112.1	XP_008444947.1	529229	522684	3656.XP_008455112.1	3656.XP_008444947.1	0.128	0	0	0	0.045	0	0	0.374	0.433
String_network_coordinates
#node	x_position	y_position	color	annotation
XP_008444947.1	0.456159	0.872807	rgb(0,28,178)	Glucose-6-phosphate isomerase 1, chloroplastic; Belongs to the GPI family
XP_008451819.1	0.712777	0.846447	rgb(150,101,255)	CASP-like protein; Derived by automated computational analysis using gene prediction method: Gnomon. Supporting evidence includes similarity to: 9 ESTs, 5 Proteins, and 100% coverage of the annotated genomic feature by RNAseq alignments, including 27 samples with support for all annotated introns; Belongs to the Casparian strip membrane proteins (CASP) family
XP_008457599.1	0.257695	0.575316	rgb(101,255,163)	LOW QUALITY PROTEIN: L-galactono-1,4-lactone dehydrogenase, mitochondrial
XP_008447718.1	0.592776	0.82197	rgb(255,0,0)	GDP-L-galactose phosphorylase 1; Derived by automated computational analysis using gene prediction method: Gnomon. Supporting evidence includes similarity to: 15 ESTs, 13 Proteins, and 100% coverage of the annotated genomic feature by RNAseq alignments, including 23 samples with support for all annotated introns
XP_008463619.1	0.646315	0.196863	rgb(178,171,0)	Inositol-1-monophosphatase; Derived by automated computational analysis using gene prediction method: Gnomon. Supporting evidence includes similarity to: 4 ESTs, 11 Proteins, and 100% coverage of the annotated genomic feature by RNAseq alignments, including 25 samples with support for all annotated introns
XP_008455112.1	0.530006	0.117783	rgb(101,199,255)	L-galactose dehydrogenase
XP_008460972.1	0.706315	0.358788	rgb(14,178,0)	Bifunctional phosphatase IMPL2, chloroplastic isoform X1
XP_008455923.1	0.368465	0.147908	rgb(255,175,101)	GDP-mannose 3,5-epimerase 2 isoform X1
XP_008441398.1	0.336157	0.765485	rgb(0,178,157)	Mannose-1-phosphate guanylyltransferase 1; Derived by automated computational analysis using gene prediction method: Gnomon. Supporting evidence includes similarity to: 31 ESTs, 33 Proteins, and 100% coverage of the annotated genomic feature by RNAseq alignments, including 28 samples with support for all annotated introns
XP_008440075.1	0.711854	0.646865	rgb(187,255,101)	Inositol-1-monophosphatase; Inositol-phosphate phosphatase-like
XP_008443237.1	0.287234	0.324897	rgb(239,117,117)	Protein kinase and PP2C-like domain-containing protein isoform X1; Derived by automated computational analysis using gene prediction method: Gnomon. Supporting evidence includes similarity to: 1 mRNA, 4 Proteins, and 100% coverage of the annotated genomic feature by RNAseq alignments, including 17 samples with support for all annotated introns
Interaction_score
node1	node2	score
XP_008440075.1	XP_008447718.1	0.97
XP_008441398.1	XP_008447718.1	0.824
XP_008443237.1	XP_008447718.1	0.703
XP_008444947.1	XP_008447718.1	0.72
XP_008451819.1	XP_008447718.1	0.708
XP_008455112.1	XP_008447718.1	0.811
XP_008455923.1	XP_008447718.1	0.984
XP_008457599.1	XP_008447718.1	0.853
XP_008460972.1	XP_008447718.1	0.967
XP_008463619.1	XP_008447718.1	0.97
KEGG_Pathway
term ID	term description	observed gene count	background gene count	false discovery rate	matching proteins in your network (IDs)	matching proteins in your network (labels)
cmo00053	Ascorbate and aldarate metabolism	7	45	2.35e-15	XP_008440075.1,XP_008447718.1,XP_008455112.1,XP_008455923.1,XP_008457599.1,XP_008460972.1,XP_008463619.1	XP_008440075.1,XP_008447718.1,XP_008455112.1,XP_008455923.1,XP_008457599.1,XP_008460972.1,XP_008463619.1
cmo01110	Biosynthesis of secondary metabolites	9	958	4.84e-10	XP_008440075.1,XP_008441398.1,XP_008444947.1,XP_008447718.1,XP_008455112.1,XP_008455923.1,XP_008457599.1,XP_008460972.1,XP_008463619.1	XP_008440075.1,XP_008441398.1,XP_008444947.1,XP_008447718.1,XP_008455112.1,XP_008455923.1,XP_008457599.1,XP_008460972.1,XP_008463619.1
cmo01100	Metabolic pathways	9	1685	4.75e-08	XP_008440075.1,XP_008441398.1,XP_008444947.1,XP_008447718.1,XP_008455112.1,XP_008455923.1,XP_008457599.1,XP_008460972.1,XP_008463619.1	XP_008440075.1,XP_008441398.1,XP_008444947.1,XP_008447718.1,XP_008455112.1,XP_008455923.1,XP_008457599.1,XP_008460972.1,XP_008463619.1
cmo04070	Phosphatidylinositol signaling system	3	53	1.12e-05	XP_008440075.1,XP_008460972.1,XP_008463619.1	XP_008440075.1,XP_008460972.1,XP_008463619.1
cmo00562	Inositol phosphate metabolism	3	58	1.16e-05	XP_008440075.1,XP_008460972.1,XP_008463619.1	XP_008440075.1,XP_008460972.1,XP_008463619.1
cmo00520	Amino sugar and nucleotide sugar metabolism	3	114	6.87e-05	XP_008441398.1,XP_008444947.1,XP_008455923.1	XP_008441398.1,XP_008444947.1,XP_008455923.1
